# Supplementary material for: Early increase of the synaptic blood marker β‐synuclein in asymptomatic autosomal dominant Alzheimer's disease
Source: Alzheimers Dement. 2025 Apr 10;21(4):e70146. doi: 10.1002/alz.70146 (PMC11982912; doi:10.1002/alz.70146)
Supplement: Supplementary file 1 — Supporting Information [file ALZ-21-e70146-s001.xlsx]

## Sheet: PiB-PET
Correlation of serum β-synuclein levels with PiB-PET SUVRs
Correlation analysis was performed by partial Spearman correlation including age and sex as covariates and Bonferroni correction for multiple testing
p-value for significance after Bonferroni correction		0.00049505
Brain region	Spearman r	p-value	Significant after Bonferroni corretion
PIB_fSUVR_rsf_L_CTX_ROSMIDFRN	0.547085	1.08189e-12	yes
PIB_fSUVR_rsf_L_CTX_SSTSBANK	0.532063	5.70084e-12	yes
PIB_fSUVR_rsf_L_CTX_PARSTRNGLRS	0.526173	1.06998e-11	yes
PIB_fSUVR_rsf_R_CTX_FRNPOLE	0.523934	1.35503e-11	yes
PIB_fSUVR_rsf_R_CTX_SUPERFRN	0.507099	7.57884e-11	yes
PIB_fSUVR_rsf_L_CTX_INFRTMP	0.501292	1.34337e-10	yes
PIB_fSUVR_rsf_L_CTX_MIDTMP	0.498813	1.70958e-10	yes
PIB_fSUVR_rsf_R_ACCUMBENS	0.497446	1.95095e-10	yes
PIB_fSUVR_rsf_L_PUTAMEN	0.494595	2.56513e-10	yes
PIB_fSUVR_rsf_L_CTX_PARSOPRCLRS	0.494388	2.61646e-10	yes
PIB_fSUVR_rsf_L_CTX_PARSORBLS	0.491435	3.46395e-10	yes
PIB_fSUVR_rsf_L_CTX_CAUDMIDFRN	0.485995	5.76875e-10	yes
PIB_fSUVR_rsf_L_CTX_SUPERFRN	0.484919	6.37449e-10	yes
PIB_fSUVR_rsf_R_CTX_ROSMIDFRN	0.482619	7.88131e-10	yes
PIB_fSUVR_rsf_L_CTX_SUPERTMP	0.482392	8.04729e-10	yes
PIB_fSUVR_rsf_L_CTX_SUPRAMRGNL	0.479553	1.04336e-09	yes
PIB_fSUVR_rsf_L_CTX_PERICLCRN	0.473626	1.78032e-09	yes
PIB_fSUVR_rsf_L_CTX_FRNPOLE	0.473536	1.79475e-09	yes
PIB_fSUVR_rsf_R_PUTAMEN	0.472685	1.9362e-09	yes
PIB_fSUVR_rsf_R_CTX_SSTSBANK	0.469845	2.49034e-09	yes
PIB_fSUVR_rsf_L_CTX_ROSANTCNG	0.46758	3.03924e-09	yes
PIB_fSUVR_rsf_CRPCLM_POST	-0.460039	5.83648e-09	yes
PIB_fSUVR_rsf_TOT_CORTMEAN	0.458567	6.61734e-09	yes
PIB_fSUVR_rsf_R_CTX_SUPRAMRGNL	0.457631	7.16486e-09	yes
PIB_fSUVR_rsf_R_CTX_PERICLCRN	0.452399	1.11267e-08	yes
PIB_fSUVR_rsf_R_CTX_PRECUNEUS	0.45221	1.13036e-08	yes
PIB_fSUVR_rsf_L_CTX_PRECNTRL	0.451165	1.23303e-08	yes
PIB_fSUVR_rsf_L_CTX_LATOCC	0.449974	1.36109e-08	yes
PIB_fSUVR_rsf_TOT_ACCUMBENS	0.449738	1.38791e-08	yes
PIB_fSUVR_rsf_R_CTX_INFTMP	0.449417	1.42519e-08	yes
PIB_fSUVR_rsf_L_CTX_FUSIFORM	0.445525	1.96196e-08	yes
PIB_fSUVR_rsf_R_CTX_PARSTRNGLRS	0.445324	1.99433e-08	yes
PIB_fSUVR_rsf_L_CTX_SUPERPRTL	0.445096	2.03171e-08	yes
PIB_fSUVR_rsf_L_CTX_INFRPRTL	0.444564	2.12167e-08	yes
PIB_fSUVR_rsf_R_CTX_INFPRTL	0.444336	2.1614e-08	yes
PIB_fSUVR_rsf_R_CTX_LATORBFRN	0.443865	2.24566e-08	yes
PIB_fSUVR_rsf_R_CTX_FUSIFORM	0.443829	2.25217e-08	yes
PIB_fSUVR_rsf_L_CAUD	0.442026	2.60591e-08	yes
PIB_fSUVR_rsf_R_CTX_ROSANTCNG	0.439758	3.12704e-08	yes
PIB_fSUVR_rsf_R_CTX_CAUDMIDFRN	0.439222	3.26421e-08	yes
PIB_fSUVR_rsf_R_CAUD	0.438971	3.33043e-08	yes
PIB_fSUVR_rsf_R_CTX_LATOCC	0.438869	3.3576e-08	yes
PIB_fSUVR_rsf_TOT_CAUD	0.436181	4.15774e-08	yes
PIB_fSUVR_rsf_L_WM_UNSEGMENTED	-0.431408	6.04954e-08	yes
PIB_fSUVR_rsf_L_CTX_CAUDANTCNG	0.43139	6.05813e-08	yes
PIB_fSUVR_rsf_L_CTX_MEDORBFRN	0.429953	6.77424e-08	yes
PIB_fSUVR_rsf_L_CTX_POSTCNTRL	0.429423	7.05872e-08	yes
PIB_fSUVR_rsf_R_CTX_POSTCNG	0.428858	7.37437e-08	yes
PIB_fSUVR_rsf_L_CTX_LATORBFRN	0.427909	7.93497e-08	yes
PIB_fSUVR_rsf_R_CTX_SUPERTMP	0.426178	9.06427e-08	yes
PIB_fSUVR_rsf_R_CTX_MIDTMP	0.424044	1.06691e-07	yes
PIB_fSUVR_rsf_R_CTX_MEDORBFRN	0.423735	1.09228e-07	yes
PIB_fSUVR_rsf_R_CTX_CAUDANTCNG	0.422556	1.19459e-07	yes
PIB_fSUVR_rsf_R_CTX_SUPERPRTL	0.421031	1.34044e-07	yes
PIB_fSUVR_rsf_R_CTX_PARSORBLS	0.417993	1.68365e-07	yes
PIB_fSUVR_rsf_R_CTX_PARACNTRL	0.417703	1.72043e-07	yes
PIB_fSUVR_rsf_L_CTX_PRECUNEUS	0.416084	1.94063e-07	yes
PIB_fSUVR_rsf_R_CTX_PARSOPRCLRS	0.415483	2.02909e-07	yes
PIB_fSUVR_rsf_R_WM_UNSEGMENTED	-0.409843	3.06914e-07	yes
PIB_fSUVR_rsf_R_CTX_ISTHMUSCNG	0.406603	3.87963e-07	yes
PIB_fSUVR_rsf_R_CTX_CUNEUS	0.394847	8.89529e-07	yes
PIB_fSUVR_rsf_L_ACCUMBENS	0.392807	1.024e-06	yes
PIB_fSUVR_rsf_L_CTX_LINGUAL	0.391331	1.13309e-06	yes
PIB_fSUVR_rsf_R_CTX_PRECNTRL	0.390165	1.22705e-06	yes
PIB_fSUVR_rsf_R_CTX_LINGUAL	0.387325	1.48781e-06	yes
PIB_fSUVR_rsf_CRPCLM_MID_POST	-0.383064	1.98008e-06	yes
PIB_fSUVR_rsf_L_CTX_PARACNTRL	0.382692	2.02964e-06	yes
PIB_fSUVR_rsf_L_CTX_POSTCNG	0.378124	2.74408e-06	yes
PIB_fSUVR_rsf_L_CTX_TRANSTMP	0.375993	3.15365e-06	yes
PIB_fSUVR_rsf_L_CTX_CUNEUS	0.37281	3.87528e-06	yes
PIB_fSUVR_rsf_R_CTX_INSULA	0.359035	9.2194e-06	yes
PIB_fSUVR_rsf_L_CTX_INSULA	0.358615	9.46056e-06	yes
PIB_fSUVR_rsf_R_CTX_POSTCNTRL	0.356464	1.07907e-05	yes
PIB_fSUVR_rsf_CRPCLM_CNTRL	-0.355845	1.12052e-05	yes
PIB_fSUVR_rsf_CRPCLM_ANT	-0.354606	1.20805e-05	yes
PIB_fSUVR_rsf_L_CTX_ISTHMUSCNG	0.353675	1.27801e-05	yes
PIB_fSUVR_rsf_R_THALAMUS	0.337168	3.36868e-05	yes
PIB_fSUVR_rsf_L_PALLIDUM	0.329258	5.25858e-05	yes
PIB_fSUVR_rsf_L_CHORPLEX	-0.323281	7.30402e-05	yes
PIB_fSUVR_rsf_L_THALAMUS	0.318776	9.31435e-05	yes
PIB_fSUVR_rsf_R_CTX_TRANSTMP	0.307323	0.000169888	yes
PIB_fSUVR_rsf_TOT_CHORPLEX	-0.292625	0.000354697	yes
PIB_fSUVR_rsf_CRPCLM_MID_ANT	-0.278874	0.000682128
PIB_fSUVR_rsf_R_AMYGDALA	0.251597	0.00226818
PIB_fSUVR_rsf_R_CHORPLEX	-0.239199	0.00376035
PIB_fSUVR_rsf_TOT_AMYGDALA	0.234736	0.00448391
PIB_fSUVR_rsf_R_HIPPOCAMPUS	0.230485	0.00528638
PIB_fSUVR_rsf_L_AMYGDALA	0.220472	0.00770504
PIB_fSUVR_rsf_TOT_BRAINSTEM	-0.215431	0.00925982
PIB_fSUVR_rsf_L_CTX_PARAHPCMPL	0.214181	0.00968583
PIB_fSUVR_rsf_R_CTX_PARAHPCMPL	0.195625	0.0183699
PIB_fSUVR_rsf_R_CTX_CBLL	-0.195311	0.0185616
PIB_fSUVR_rsf_L_CTX_CBLL	0.193063	0.0199864
PIB_fSUVR_rsf_R_CTX_TMPPOLE	0.177635	0.0325549
PIB_fSUVR_rsf_L_CTX_TMPPOLE	0.168905	0.0422654
PIB_fSUVR_rsf_R_CTX_ENTORHINAL	0.145698	0.0803607
PIB_fSUVR_rsf_L_VENTRALDC	-0.126951	0.128102
PIB_fSUVR_rsf_L_HIPPOCAMPUS	0.0891142	0.286464
PIB_fSUVR_rsf_R_VENTRALDC	-0.0890898	0.286596
PIB_fSUVR_rsf_R_PALLIDUM	0.0772301	0.355849
PIB_fSUVR_rsf_L_CTX_ENTORHINAL	0.0369511	0.659032

## Sheet: FDG-PET
Correlation of serum β-synuclein levels with FDG-PET SUVRs
Correlation analysis was performed by partial Spearman correlation including age and sex as covariates and Bonferroni correction for multiple testing
p-value for significance after Bonferroni correction		0.000526316
Brain region	Spearman r	p-value	Significant after Bonferroni corretion
FDG_fSUVR_rsf_R_CTX_ISTHMUSCNG	-0.426487	4.28604e-08	yes
FDG_fSUVR_rsf_R_CTX_ROSMIDFRN	-0.38838	7.64438e-07	yes
FDG_fSUVR_rsf_L_CTX_SUPRAMRGNL	-0.381104	1.27342e-06	yes
FDG_fSUVR_rsf_L_CTX_ISTHMUSCNG	-0.367171	3.27164e-06	yes
FDG_fSUVR_rsf_L_CTX_CAUDMIDFRN	-0.344004	1.42908e-05	yes
FDG_fSUVR_rsf_R_CTX_POSTCNG	-0.342391	1.57689e-05	yes
FDG_fSUVR_rsf_TOT_CORTMEAN	-0.341739	1.64054e-05	yes
FDG_fSUVR_rsf_TOT_CTX_PRECUNEUS	-0.340282	1.79186e-05	yes
FDG_fSUVR_rsf_L_CTX_INFRPRTL	-0.335666	2.36284e-05	yes
FDG_fSUVR_rsf_L_CTX_PARSOPRCLRS	-0.333001	2.76636e-05	yes
FDG_fSUVR_rsf_L_CTX_PRECUNEUS	-0.326295	4.08748e-05	yes
FDG_fSUVR_rsf_R_CTX_CAUDMIDFRN	-0.324027	4.65462e-05	yes
FDG_fSUVR_rsf_R_CTX_SUPRAMRGNL	-0.322812	4.98825e-05	yes
FDG_fSUVR_rsf_R_CTX_PRECUNEUS	-0.322163	5.1754e-05	yes
FDG_fSUVR_rsf_L_CTX_POSTCNG	-0.321677	5.32e-05	yes
FDG_fSUVR_rsf_R_CTX_PARSOPRCLRS	-0.312593	8.82524e-05	yes
FDG_fSUVR_rsf_R_CTX_SUPERPRTL	-0.302182	0.000154548	yes
FDG_fSUVR_rsf_R_CTX_PARSTRNGLRS	-0.300411	0.000169661	yes
FDG_fSUVR_rsf_R_CTX_MEDORBFRN	-0.299415	0.000178743	yes
FDG_fSUVR_rsf_L_CTX_ROSMIDFRN	-0.297974	0.000192695	yes
FDG_fSUVR_rsf_L_CTX_SUPERPRTL	-0.297046	0.000202216	yes
FDG_fSUVR_rsf_L_CTX_SUPERFRN	-0.296338	0.00020976	yes
FDG_fSUVR_rsf_R_CTX_SUPERFRN	-0.291361	0.000270709	yes
FDG_fSUVR_rsf_R_CTX_INFPRTL	-0.289432	0.000298474	yes
FDG_fSUVR_rsf_L_CTX_MIDTMP	-0.27399	0.000636202
FDG_fSUVR_rsf_R_CTX_LATORBFRN	-0.26995	0.000770004
FDG_fSUVR_rsf_R_CTX_PRECNTRL	-0.267576	0.000860251
FDG_fSUVR_rsf_R_CTX_PARSORBLS	-0.256739	0.00140872
FDG_fSUVR_rsf_R_CTX_POSTCNTRL	-0.253115	0.0016538
FDG_fSUVR_rsf_L_CTX_PRECNTRL	-0.24905	0.00197444
FDG_fSUVR_rsf_R_CTX_MIDTMP	-0.237895	0.00316498
FDG_fSUVR_rsf_L_CTX_POSTCNTRL	-0.235755	0.00345653
FDG_fSUVR_rsf_L_CTX_SSTSBANK	-0.230768	0.00423205
FDG_fSUVR_rsf_L_CTX_INFRTMP	-0.230514	0.0042755
FDG_fSUVR_rsf_L_CTX_LATORBFRN	-0.226114	0.00509315
FDG_fSUVR_rsf_L_CTX_PARSTRNGLRS	-0.224283	0.00547287
FDG_fSUVR_rsf_L_CTX_MEDORBFRN	-0.222949	0.00576505
FDG_fSUVR_rsf_L_VENTRALDC	0.21579	0.00758504
FDG_fSUVR_rsf_R_THALAMUS	-0.200826	0.0131073
FDG_fSUVR_rsf_R_HIPPOCAMPUS	-0.199304	0.0138299
FDG_fSUVR_rsf_R_CTX_INFTMP	-0.195764	0.015647
FDG_fSUVR_rsf_R_PALLIDUM	0.188067	0.0203274
FDG_fSUVR_rsf_R_CTX_INSULA	0.187751	0.0205433
FDG_fSUVR_rsf_L_CTX_PARSORBLS	-0.182547	0.0243882
FDG_fSUVR_rsf_R_CTX_SUPERTMP	-0.176897	0.029246
FDG_fSUVR_rsf_R_CTX_FRNPOLE	-0.174682	0.0313643
FDG_fSUVR_rsf_R_CTX_TRANSTMP	-0.172335	0.0337489
FDG_fSUVR_rsf_L_THALAMUS	-0.171276	0.0348743
FDG_fSUVR_rsf_L_HIPPOCAMPUS	-0.166518	0.0403296
FDG_fSUVR_rsf_L_CTX_FUSIFORM	-0.163834	0.0437104
FDG_fSUVR_rsf_R_AMYGDALA	0.159753	0.0493041
FDG_fSUVR_rsf_L_CTX_FRNPOLE	-0.159584	0.0495473
FDG_fSUVR_rsf_L_CAUD	-0.15716	0.053157
FDG_fSUVR_rsf_L_CTX_TRANSTMP	-0.15174	0.06202
FDG_fSUVR_rsf_R_CTX_SSTSBANK	-0.142973	0.0788876
FDG_fSUVR_rsf_R_CTX_PERICLCRN	-0.142728	0.0794073
FDG_fSUVR_rsf_R_VENTRALDC	0.138598	0.0885928
FDG_fSUVR_rsf_L_CTX_SUPERTMP	-0.135908	0.0950175
FDG_fSUVR_rsf_R_CAUD	-0.130794	0.108246
FDG_fSUVR_rsf_R_ACCUMBENS	0.126765	0.11965
FDG_fSUVR_rsf_R_CTX_ROSANTCNG	-0.115242	0.157424
FDG_fSUVR_rsf_L_AMYGDALA	0.113846	0.162551
FDG_fSUVR_rsf_L_CTX_INSULA	0.10629	0.192467
FDG_fSUVR_rsf_L_ACCUMBENS	0.101914	0.211531
FDG_fSUVR_rsf_R_CTX_PARACNTRL	-0.100999	0.215682
FDG_fSUVR_rsf_L_CTX_ROSANTCNG	-0.0971616	0.233724
FDG_fSUVR_rsf_R_CTX_FUSIFORM	-0.0956954	0.24089
FDG_fSUVR_rsf_L_CTX_PERICLCRN	-0.0943902	0.247395
FDG_fSUVR_rsf_R_CTX_ENTORHINAL	-0.0935849	0.25147
FDG_fSUVR_rsf_R_CTX_TMPPOLE	0.0862365	0.290791
FDG_fSUVR_rsf_L_CTX_PARAHPCMPL	-0.0859871	0.292194
FDG_fSUVR_rsf_L_CTX_TMPPOLE	-0.0833037	0.30757
FDG_fSUVR_rsf_R_CTX_PARAHPCMPL	-0.0827384	0.310876
FDG_fSUVR_rsf_L_CTX_CUNEUS	-0.0793554	0.331142
FDG_fSUVR_rsf_L_CTX_LATOCC	-0.0705911	0.387478
FDG_fSUVR_rsf_L_CHORPLEX	-0.0672165	0.410627
FDG_fSUVR_rsf_R_CTX_CAUDANTCNG	-0.0640318	0.433201
FDG_fSUVR_rsf_R_CHORPLEX	-0.0505742	0.536068
FDG_fSUVR_rsf_R_CTX_CUNEUS	-0.0488529	0.55005
FDG_fSUVR_rsf_L_CTX_PARACNTRL	-0.0454412	0.57828
FDG_fSUVR_rsf_R_PUTAMEN	-0.0438211	0.591917
FDG_fSUVR_rsf_R_CTX_LINGUAL	-0.0386059	0.636775
FDG_fSUVR_rsf_L_CTX_LINGUAL	-0.034212	0.67563
FDG_fSUVR_rsf_L_PUTAMEN	-0.0331503	0.685153
FDG_fSUVR_rsf_L_CTX_CBLL	-0.0317361	0.697915
FDG_fSUVR_rsf_R_CTX_CBLL	0.0289669	0.723149
FDG_fSUVR_rsf_L_CTX_ENTORHINAL	0.0219157	0.788702
FDG_fSUVR_rsf_L_PALLIDUM	-0.0216445	0.791256
FDG_fSUVR_rsf_L_CTX_CAUDANTCNG	-0.0144069	0.860166
FDG_fSUVR_rsf_R_CTX_LATOCC	0.000558484	0.994552

## Sheet: volumetric MRI
Correlation of serum β-synuclein levels with MRI-derived brain volume
Correlation analysis was performed by partial Spearman correlation including age and sex as covariates and Bonferroni correction for multiple testing
p-value for significance after Bonferroni correction		0.000526316
Brain region	Spearman r	p-value	Significant after Bonferroni corretion
MR_LV_HIPPOCAMPUS_ICVNORM	-0.401634	1.07408e-07	yes
MR_RV_THALAMUS_ICVNORM	-0.389933	2.67298e-07	yes
MR_LV_INFLATVENT_ICVNORM	0.382165	4.80289e-07	yes
MR_TOTV_HIPPOCAMPUS_ICVNORM	-0.38088	5.28428e-07	yes
MR_RV_HIPPOCAMPUS_ICVNORM	-0.345676	6.20003e-06	yes
MR_LV_SUPERPRTL_ICVNORM	-0.338023	1.01959e-05	yes
MR_LV_LATVENT_ICVNORM	0.331017	1.58935e-05	yes
MR_LV_PRECUNEUS_ICVNORM	-0.318018	3.52096e-05	yes
MR_RV_SUPERPRTL_ICVNORM	-0.316934	3.75647e-05	yes
MR_RV_SUPRAMRGNL_ICVNORM	-0.308064	6.31899e-05	yes
MR_LV_VENTRALDC_ICVNORM	-0.304607	7.70479e-05	yes
MR_RV_LINGUAL_ICVNORM	-0.303717	8.10532e-05	yes
MR_RV_INFRPRTL_ICVNORM	-0.290986	0.000164335	yes
MR_LV_LINGUAL_ICVNORM	-0.285816	0.000216944	yes
MR_RV_VENTRALDC_ICVNORM	-0.285264	0.000223394	yes
MR_RV_ACCUMBENS_ICVNORM	-0.284579	0.000231661	yes
MR_RV_LATVENT_ICVNORM	0.278642	0.000316163	yes
MR_RV_PRECUNEUS_ICVNORM	-0.278351	0.000320956	yes
MR_RV_CHORPLEX_ICVNORM	0.277354	0.000337927	yes
MR_LV_THALAMUS_ICVNORM	-0.276583	0.000351594	yes
MR_LV_CUNEUS_ICVNORM	-0.275978	0.000362694	yes
MR_LV_ENTORHINAL_ICVNORM	-0.273213	0.000417627	yes
MR_RV_PUTAMEN_ICVNORM	-0.268644	0.000525537	yes
MR_LV_CHORPLEX_ICVNORM	0.254132	0.0010623
MR_RV_CUNEUS_ICVNORM	-0.247916	0.00141886
MR_LV_INFRPRTL_ICVNORM	-0.246867	0.00148882
MR_LV_CORTEX_ICVNORM	-0.245113	0.00161295
MR_LV_LATOCC_ICVNORM	-0.239822	0.00204649
MR_RV_INFLATVENT_ICVNORM	0.23876	0.0021453
MR_LV_PARAHPCMPL_ICVNORM	-0.234568	0.00257924
MR_RV_LATOCC_ICVNORM	-0.232094	0.00287126
MR_LV_SUPRAMRGNL_ICVNORM	-0.231531	0.00294184
MR_RV_POSTCNTRL_ICVNORM	-0.231169	0.00298795
MR_LV_ROSMIDFRN_ICVNORM	-0.230984	0.00301177
MR_RV_SSTSBANK_ICVNORM	-0.228472	0.00335282
MR_LV_CAUDMIDFRN_ICVNORM	-0.222406	0.00432461
MR_RV_CORTEX_ICVNORM	-0.22235	0.00433451
MR_RV_POSTCNG_ICVNORM	-0.214632	0.00593617
MR_LV_PERICLCRN_ICVNORM	-0.213922	0.00610721
MR_LV_SUPERFRN_ICVNORM	-0.21033	0.00704179
MR_LV_SSTSBANK_ICVNORM	-0.207805	0.00777274
MR_LV_ACCUMBENS_ICVNORM	-0.205204	0.00859573
MR_RV_CAUD_ICVNORM	-0.201261	0.00999034
MR_RV_ENTORHINAL_ICVNORM	-0.199246	0.0107771
MR_LV_POSTCNTRL_ICVNORM	-0.190876	0.0146599
MR_LV_SUPERTMP_ICVNORM	-0.183695	0.018914
MR_RV_ISTHMUSCNG_ICVNORM	-0.183605	0.0189732
MR_LV_ISTHMUSCNG_ICVNORM	-0.182456	0.0197472
MR_RV_MIDTMP_ICVNORM	-0.172468	0.0277001
MR_LV_MIDTMP_ICVNORM	-0.171671	0.0284391
MR_LV_CAUD_ICVNORM	-0.169785	0.030254
MR_LV_PUTAMEN_ICVNORM	-0.166722	0.0334125
MR_LV_AMYGDALA_ICVNORM	-0.166553	0.0335947
MR_RV_PARAHPCMPL_ICVNORM	-0.162454	0.0382746
MR_RV_FUSIFORM_ICVNORM	-0.162346	0.0384052
MR_RV_PERICLCRN_ICVNORM	-0.159776	0.0416213
MR_RV_CAUDMIDFRN_ICVNORM	-0.151824	0.0530306
MR_LV_INFRTMP_ICVNORM	-0.150996	0.0543549
MR_LV_TRANSTMP_ICVNORM	-0.150553	0.0550741
MR_RV_PARACNTRL_ICVNORM	-0.130172	0.0976828
MR_LV_PARAOPRCLRS_ICVNORM	-0.128461	0.10221
MR_RV_SUPERTMP_ICVNORM	-0.125791	0.109599
MR_RV_INFRTMP_ICVNORM	-0.121664	0.12184
MR_RV_MEDORBFRN_ICVNORM	0.121529	0.122257
MR_LV_PARSTRNGLRS_ICVNORM	-0.121366	0.122761
MR_RV_AMYGDALA_ICVNORM	-0.116732	0.137824
MR_LV_TMPPOLE_ICVNORM	0.114509	0.145532
MR_RV_SUPERFRN_ICVNORM	-0.104116	0.185957
MR_RV_ROSMIDFRN_ICVNORM	-0.102645	0.192289
MR_LV_FUSIFORM_ICVNORM	-0.0986799	0.210124
MR_LV_PARACNTRL_ICVNORM	-0.0964359	0.220729
MR_RV_ROSANTCNG_ICVNORM	-0.0931204	0.237086
MR_RV_CBLL_CORTEX_ICVNORM	-0.0810274	0.303847
MR_RV_PARAOPRCLRS_ICVNORM	-0.0799501	0.310342
MR_LV_MEDORBFRN_ICVNORM	0.0792295	0.314737
MR_LV_PARSORBLS_ICVNORM	0.075053	0.341004
MR_RV_LATORBFRN_ICVNORM	0.0709108	0.36839
MR_RV_PALLIDUM_ICVNORM	-0.0572365	0.468011
MR_LV_LATORBFRN_ICVNORM	-0.0550092	0.485532
MR_LV_PRECNTRL_ICVNORM	-0.0514307	0.5144
MR_RV_FRNPOLE_ICVNORM	0.047479	0.547276
MR_LV_INSULA_ICVNORM	0.0461983	0.558148
MR_RV_INSULA_ICVNORM	0.044484	0.572862
MR_LV_POSTCNG_ICVNORM	-0.0335332	0.670875
MR_RV_CAUDANTCNG_ICVNORM	0.0312628	0.691986
MR_LV_CBLL_CORTEX_ICVNORM	-0.0290858	0.712454
MR_LV_CAUDANTCNG_ICVNORM	0.0233049	0.767775
MR_RV_TMPPOLE_ICVNORM	0.0221355	0.779119
MR_RV_TRANSTMP_ICVNORM	-0.0183387	0.816266
MR_LV_PALLIDUM_ICVNORM	-0.0182957	0.816689
MR_RV_PRECNTRL_ICVNORM	-0.0125263	0.873905
MR_RV_PARSORBLS_ICVNORM	0.00933124	0.905894
MR_LV_ROSANTCNG_ICVNORM	-0.00890414	0.910183
MR_LV_FRNPOLE_ICVNORM	0.00320375	0.967624
MR_RV_PARSTRNGLRS_ICVNORM	-0.00223066	0.977455
